# Supplementary material for: Stop Codon Usage as a Window into Genome Evolution: Mutation, Selection, Biased Gene Conversion and the TAG Paradox
Source: Genome Biol Evol. 2022 Jul 22;14(8):evac115. doi: 10.1093/gbe/evac115 (PMC9348620; doi:10.1093/gbe/evac115)
Supplement: evac115_Supplementary_Data [file evac115_supplementary_data.xlsx]

## Sheet: Eukaryote species
Albugo_laibachii
Amphiprion_percula
Angomonas_deanei_gca_000442575
Anopheles_gambiae
Aphanomyces_astaci_gca_002197585
Apis_mellifera
Arabidopsis_thaliana
Aureococcus_anophagefferens_gca_000186865
Babesia_ovata_gca_002897235
Bigelowiella_natans
Bos_taurus
Brassica_napus
Caenorhabditis_elegans
Chelonoidis_abingdonii
Cyanistes_caeruleus
Cyclospora_cayetanensis_gca_000769155
Danio_rerio
Daphnia_pulex
Dicentrarchus_labrax
Dictyostelium_discoideum
Drosophila_melanogaster
Emiliania_huxleyi
Entamoeba_histolytica
Gallus_gallus
Giardia_lamblia
Guillardia_theta
Helianthus_annuus
Heliconius_melpomene
Homo_sapiens
Ictalurus_punctatus
Leishmania_major
Mus_musculus
Naegleria_gruberi_gca_000004985
Neurospora_crassa
Octopus_bimaculoides
Oryza_sativa
Ostreococcus_lucimarinus
Peronospora_effusa_gca_003704535
Phytophthora_infestans
Plasmodium_falciparum
Podarcis_muralis
Saccharomyces_cerevisiae
Salmo_salar
Schizosaccharomyces_pombe
Serinus_canaria
Strix_occidentalis_caurina
Struthio_camelus_australis
Toxoplasma_gondii
Trypanosoma_brucei
Zea_mays

## Sheet: Archaea species
GCF_000006805
GCF_000007185
GCF_000008265
GCF_000009185
GCF_000011005
GCF_000011185
GCF_000011205
GCF_000012545
GCF_000015145
GCF_000015765
GCF_000015805
GCF_000015825
GCF_000018305
GCF_000018465
GCF_000021965
GCF_000025505
GCF_000025525
GCF_000025625
GCF_000025865
GCF_000026045
GCF_000092185
GCF_000092465
GCF_000144915
GCF_000147875
GCF_000152265
GCF_000166095
GCF_000179575
GCF_000186365
GCF_000190315
GCF_000193375
GCF_000196655
GCF_000196895
GCF_000204415
GCF_000211475
GCF_000213215
GCF_000214415
GCF_000217715
GCF_000217995
GCF_000223395
GCF_000226975
GCF_000230715
GCF_000235565
GCF_000258425
GCF_000264495
GCF_000281695
GCF_000317795
GCF_000327485
GCF_000327505
GCF_000328665
GCF_000328685
GCF_000403645
GCF_000470655
GCF_000517625
GCF_000591035
GCF_000698785
GCF_000725425
GCF_000734035
GCF_000969985
GCF_000970325
GCF_001006045
GCF_001305655
GCF_001412615
GCF_001481685
GCF_001592435
GCF_001886955
GCF_001989615
GCF_002025255
GCF_002215445
GCF_002355635
GCF_002813085
GCF_002906575
GCF_002945325
GCF_002952775
GCF_003201675
GCF_003342675
GCF_003351865
GCF_003430805
GCF_003721175
GCF_003852155
GCF_003967175
GCF_004087835
GCF_004114375
GCF_004799645
GCF_004799665
GCF_004799685
GCF_004803735
GCF_005155585
GCF_005310945
GCF_007833275
GCF_008326425
GCF_009729035
GCF_009917665
GCF_010692885
GCF_013340765
GCF_013388255
GCF_013401515
GCF_013407385
GCF_013415885
GCF_014876775
GCF_014969745
GCF_016906025
GCF_017357405
GCF_018141185
GCF_018502485
GCF_900083515
GCF_902387285

## Sheet: Bacteria species
AE000657
AE014184
AE015928
AE016825
AE017282
AL935263
AM180252
AM236080
AM260479
AM260525
AM494475
AM711867
AM743169
AM889285
AM902716
AM942759
AM999887
AP006628
AP006840
AP007255
AP008230
AP008955
AP008971
AP009152
AP009153
AP009178
AP009179
AP009380
AP009384
AP009389
AP009484
AP009510
AP009552
AP010904
AP010946
AP010953
AP010968
AP011112
AP011121
AP011529
AP011615
AP012027
AP012029
AP012035
AP012044
AP012046
AP012050
AP012051
AP012052
AP012057
AP012157
AP012200
AP012204
AP012224
AP012273
AP012292
AP012304
AP012320
AP012331
AP012333
AP012334
AP012337
AP012338
AP012342
AP012492
AP012495
AP012547
AP012551
AP012554
AP012978
AP013066
AP013105
AP014521
AP014565
AP014569
AP014583
AP014624
AP014633
AP014648
AP014685
AP014800
AP014821
BA000012
BA000022
BA000028
BA000039
BX908798
CP000031
CP000038
CP000061
CP000083
CP000088
CP000089
CP000103
CP000109
CP000116
CP000140
CP000141
CP000153
CP000155
CP000157
CP000158
CP000232
CP000238
CP000245
CP000252
CP000264
CP000267
CP000282
CP000284
CP000285
CP000316
CP000319
CP000352
CP000360
CP000377
CP000383
CP000386
CP000387
CP000388
CP000390
CP000393
CP000411
CP000414
CP000422
CP000448
CP000449
CP000453
CP000471
CP000473
CP000478
CP000481
CP000482
CP000492
CP000509
CP000510
CP000513
CP000542
CP000544
CP000554
CP000555
CP000613
CP000628
CP000655
CP000679
CP000685
CP000686
CP000724
CP000733
CP000747
CP000749
CP000750
CP000758
CP000769
CP000774
CP000781
CP000792
CP000812
CP000820
CP000828
CP000830
CP000849
CP000850
CP000859
CP000875
CP000879
CP000884
CP000910
CP000922
CP000927
CP000930
CP000934
CP000961
CP000975
CP000976
CP001013
CP001016
CP001032
CP001034
CP001037
CP001055
CP001071
CP001080
CP001087
CP001096
CP001098
CP001099
CP001100
CP001108
CP001110
CP001130
CP001145
CP001146
CP001147
CP001154
CP001185
CP001196
CP001221
CP001230
CP001275
CP001279
CP001280
CP001281
CP001312
CP001322
CP001349
CP001364
CP001397
CP001429
CP001472
CP001560
CP001607
CP001614
CP001616
CP001618
CP001619
CP001628
CP001629
CP001630
CP001631
CP001632
CP001634
CP001643
CP001650
CP001673
CP001674
CP001678
CP001681
CP001682
CP001683
CP001684
CP001685
CP001686
CP001699
CP001700
CP001706
CP001707
CP001708
CP001712
CP001713
CP001721
CP001722
CP001726
CP001734
CP001736
CP001737
CP001738
CP001739
CP001769
CP001778
CP001779
CP001785
CP001798
CP001801
CP001804
CP001807
CP001810
CP001814
CP001818
CP001819
CP001820
CP001821
CP001823
CP001825
CP001834
CP001843
CP001848
CP001851
CP001854
CP001867
CP001874
CP001875
CP001896
CP001928
CP001940
CP001958
CP001962
CP001965
CP001966
CP001968
CP001992
CP001997
CP001998
CP001999
CP002006
CP002017
CP002018
CP002026
CP002028
CP002038
CP002039
CP002042
CP002045
CP002046
CP002047
CP002048
CP002049
CP002056
CP002084
CP002085
CP002102
CP002105
CP002106
CP002116
CP002131
CP002156
CP002157
CP002158
CP002159
CP002162
CP002171
CP002198
CP002209
CP002224
CP002271
CP002273
CP002280
CP002281
CP002287
CP002292
CP002304
CP002305
CP002339
CP002343
CP002344
CP002345
CP002347
CP002349
CP002353
CP002355
CP002360
CP002361
CP002364
CP002382
CP002390
CP002395
CP002400
CP002417
CP002422
CP002432
CP002444
CP002452
CP002453
CP002455
CP002479
CP002512
CP002514
CP002521
CP002528
CP002542
CP002543
CP002544
CP002546
CP002547
CP002548
CP002568
CP002584
CP002593
CP002606
CP002623
CP002628
CP002629
CP002630
CP002638
CP002657
CP002663
CP002666
CP002667
CP002683
CP002690
CP002691
CP002701
CP002725
CP002738
CP002786
CP002810
CP002825
CP002831
CP002835
CP002858
CP002859
CP002874
CP002876
CP002899
CP002901
CP002902
CP002930
CP002955
CP002959
CP002961
CP002976
CP002985
CP002987
CP002991
CP002999
CP003051
CP003058
CP003075
CP003096
CP003108
CP003119
CP003130
CP003147
CP003153
CP003154
CP003155
CP003156
CP003171
CP003178
CP003183
CP003191
CP003198
CP003203
CP003236
CP003255
CP003257
CP003260
CP003264
CP003273
CP003280
CP003281
CP003283
CP003313
CP003315
CP003345
CP003346
CP003349
CP003350
CP003359
CP003360
CP003364
CP003379
CP003382
CP003389
CP003390
CP003403
CP003415
CP003418
CP003422
CP003466
CP003470
CP003488
CP003493
CP003495
CP003532
CP003546
CP003549
CP003557
CP003558
CP003563
CP003587
CP003590
CP003591
CP003592
CP003597
CP003600
CP003607
CP003620
CP003630
CP003642
CP003646
CP003653
CP003659
CP003729
CP003732
CP003742
CP003746
CP003778
CP003787
CP003788
CP003789
CP003796
CP003801
CP003837
CP003870
CP003876
CP003879
CP003915
CP003926
CP003943
CP003944
CP003945
CP003946
CP003947
CP003949
CP003969
CP003984
CP003985
CP003989
CP004025
CP004083
CP004121
CP004345
CP004348
CP004349
CP004372
CP004388
CP004393
CP004856
CP005094
CP005383
CP005384
CP005964
CP005990
CP005996
CP006265
CP006272
CP006566
CP006569
CP006587
CP006597
CP006617
CP006644
CP006650
CP006664
CP006696
CP006704
CP006734
CP006772
CP006773
CP006842
CP006866
CP006914
CP006939
CP006949
CP006955
CP006958
CP007028
CP007030
CP007031
CP007034
CP007035
CP007044
CP007051
CP007053
CP007062
CP007128
CP007139
CP007142
CP007152
CP007155
CP007161
CP007201
CP007202
CP007444
CP007445
CP007446
CP007447
CP007451
CP007481
CP007519
CP007566
CP008788
CP008796
CP008802
CP008803
CP008804
CP008876
CP008889
CP009056
CP009122
CP009129
CP009159
CP009217
CP009257
CP009291
CP009301
CP009302
CP009415
CP009416
CP009440
CP009450
CP009460
CP009495
CP009621
CP009706
CP009761
CP009962
CP010049
CP010310
CP010311
CP010327
CP010557
CP010803
CP010812
CP010820
CP010848
CP010954
CP010978
CP011047
CP011052
CP011132
CP011144
CP011265
CP011280
CP011301
CR522870
CR767821
CU207211
CU207366
FM162591
FM178379
FO082060
FO117623
FO203355
FO203431
FO203503
FO538765
FO818637
FP236843
FP475956
FP476056
FP565814
FP929032
FP929038
FP929045
FP929047
FP929048
FP929050
FP929054
FP929056
FP929061
FP929062
FQ312005
FQ859181
FR872580
FR872582
HE717023
HE804045
HE956757
HE983995
HE999757
HF563609
HF571988
HF680312
HF951689
HG315671
HG322949
HG530068
HG934468
HG938353
LK028559
LN614827
LN614830

## Sheet: Bacteria data for Fig 2 and 3
Accession	TAA	TGA	TAG	Mean_GC	Mean_GC3
CP010812	0.684667	0.147059	0.168274	47.4809	48.1303
CP000383	0.705581	0.13108	0.163338	38.9788	35.4896
CP011265	0.380952	0.502347	0.1167	61.347	75.0473
AP010904	0.292755	0.310025	0.39722	61.9481	77.7864
CP002543	0.64918	0.140984	0.209836	35.5911	26.0558
CP009416	0.666293	0.203807	0.129899	42.7178	39.9804
CP001738	0.0589669	0.840156	0.100877	71.3635	91.8835
CP003488	0.719373	0.107673	0.172955	41.6119	36.2003
CP002999	0.633292	0.160319	0.206388	41.3737	43.0732
CP005990	0.208511	0.542553	0.248936	62.6573	75.1474
AP014633	0.611111	0.179813	0.209075	41.1452	34.6224
AP014800	0.0921949	0.75275	0.155055	66.1914	82.9461
CP001472	0.307455	0.359827	0.332717	60.8966	74.303
CP010557	0.550933	0.237558	0.211509	57.3413	69.1373
CP000750	0.0152284	0.906091	0.0786802	72.4151	93.1901
CP001843	0.48015	0.222472	0.297378	49.6468	55.6159
CP003926	0.29621	0.598608	0.105182	56.0896	59.9555
CP007201	0.669856	0.123445	0.206699	40.6238	38.9064
CP003729	0.067492	0.764776	0.167732	71.2191	92.3601
AP008971	0.76514	0.042836	0.192024	32.4582	26.6628
CP002345	0.647374	0.174611	0.178016	39.5025	36.8604
CP002422	0.531655	0.353928	0.114416	52.7035	61.2523
CP006644	0.145682	0.70339	0.150928	66.3715	83.2208
CP002344	0.124372	0.634422	0.241206	71.466	90.0857
CP006650	0.251625	0.627438	0.120936	63.1054	76.7692
CP007566	0.339544	0.544867	0.115589	62.1137	80.3228
BA000022	0.435175	0.182784	0.38204	48.2474	49.6576
CP009761	0.732198	0.0448916	0.22291	28.6409	17.362
CP003264	0.650295	0.111984	0.237721	37.2445	27.1225
CP000792	0.683544	0.107595	0.208861	39.5861	38.4923
CP000976	0.677778	0.138889	0.183333	28.0115	17.4135
AP012492	0.520988	0.148148	0.330864	38.4992	35.2586
CP000157	0.244932	0.502534	0.252534	62.6833	77.1995
CP002026	0.0847939	0.727617	0.187589	67.8394	88.4112
CP001275	0.0880626	0.776908	0.135029	62.9413	73.4096
AP012337	0.320265	0.44308	0.236656	59.3596	69.5866
CP001739	0.717925	0.110236	0.171839	33.6016	27.2485
CP002224	0.482428	0.352503	0.165069	61.428	72.9177
CP002542	0.667457	0.143738	0.188805	36.6313	30.6962
FM178379	0.76253	0.0686158	0.168854	39.453	31.2528
CP003879	0.700662	0.0964719	0.202867	34.6429	28.3919
CP001707	0.633982	0.122006	0.244012	43.8499	41.5236
CP002568	0.106701	0.709278	0.184021	67.058	86.4104
CP001713	0.59375	0.0982143	0.308036	40.6108	34.7486
CP009415	0.716456	0.0632911	0.220253	31.25	21.2369
AM711867	0.0178908	0.721281	0.260829	72.0555	94.6775
CP000828	0.495191	0.19547	0.309339	47.1862	46.2272
CP002959	0.391419	0.343894	0.264686	52.3987	60.0462
CP009159	0.807302	0.0297498	0.162948	40.7559	34.2925
CP002018	0.495662	0.345987	0.158351	61.4075	72.8127
CP000141	0.702703	0.0905405	0.206757	41.3942	39.5067
CP000155	0.427067	0.360793	0.21214	53.4598	61.9269
AP014624	0.761286	0.0818447	0.156869	36.2574	31.2715
FP236843	0.590083	0.288843	0.121074	54.7194	63.604
CP000747	0.108783	0.551974	0.339243	71.0923	94.0387
CP007028	0.548837	0.325581	0.125581	43.9923	48.5565
CP001854	0.0390093	0.625387	0.335604	72.3608	93.0513
AP012057	0.022402	0.884879	0.0927194	67.0424	85.6382
CP001673	0.73227	0.109043	0.158688	43.0564	45.2795
CP007202	0.817923	0.0412518	0.140825	33.8732	25.6009
CP003058	0.573947	0.294809	0.131244	49.7545	55.0023
CP002353	0.232759	0.708464	0.0587774	62.4059	73.5916
CP000544	0.211334	0.526564	0.262102	67.0566	85.0749
CP001896	0.103687	0.750384	0.145929	63.7265	79.6195
CP002347	0.579926	0.152416	0.267658	35.707	31.7592
CP001100	0.633731	0.187394	0.178876	45.5642	47.7055
CP001699	0.614905	0.186207	0.198888	45.4344	47.446
CP002390	0.62035	0.0897155	0.289934	36.0725	31.2241
CP002623	0.34981	0.477458	0.172732	56.7993	64.2501
CP003273	0.617906	0.146771	0.235323	45.5116	47.1634
CP000961	0.658153	0.0907007	0.251146	43.9384	41.2661
AP008230	0.515639	0.236431	0.24793	47.3443	50.6695
CP002810	0.0144404	0.833935	0.151625	73.3331	96.0465
CP000975	0.54697	0.239394	0.213636	44.9656	46.2931
CP000140	0.624236	0.199083	0.17668	45.5497	51.2704
CP007161	0.662197	0.116039	0.221764	37.3986	30.7522
CP003313	0.782277	0.0756302	0.142093	40.3016	33.897
AP012320	0.0805231	0.819683	0.0997935	70.2282	91.5935
AP012334	0.496799	0.261204	0.241997	48.7565	48.5969
AP011615	0.552802	0.187906	0.259292	44.3473	41.1924
CP001712	0.422352	0.335283	0.242365	54.8192	68.1865
CP001706	0.402861	0.35876	0.238379	58.105	63.036
CP006914	0.530488	0.213415	0.256098	42.9983	44.5178
FQ312005	0.716834	0.0356745	0.247492	37.3053	31.1157
CP000352	0.238246	0.614897	0.146857	63.7605	80.074
AP012495	0.565381	0.175789	0.25883	45.8693	46.6152
CP005996	0.637331	0.133462	0.229207	41.6684	36.4871
CP000781	0.0788684	0.771967	0.149164	67.2965	86.4102
CP001312	0.135755	0.80051	0.0637349	66.4636	83.5532
CP001851	0.313012	0.520473	0.166515	57.211	65.856
AP012046	0.682371	0.138298	0.179331	36.1424	27.5266
AP012052	0.0833983	0.833983	0.0826189	69.9114	89.6657
CP004083	0.646726	0.172191	0.181083	48.3952	49.6126
CP000232	0.516327	0.202041	0.281633	55.8369	64.4515
CP002343	0.0283371	0.862043	0.10962	70.4655	90.6286
CP000554	0.341593	0.483186	0.175221	49.6412	48.8928
CP001110	0.411388	0.434164	0.154448	47.7966	49.4097
CP003075	0.23291	0.444041	0.323049	61.3968	74.4145
CP000555	0.0619469	0.816202	0.121852	68.536	89.3726
CP009217	0.648649	0.08	0.271351	31.4791	20.7866
CP002395	0.464613	0.323064	0.212323	59.6264	71.2564
AP012292	0.587379	0.315534	0.0970874	50.7224	59.1041
CP000031	0.168164	0.693196	0.138639	64.4237	80.5866
AM942759	0.740958	0.114858	0.144184	39.2907	30.6407
CP003470	0.129949	0.693401	0.17665	66.988	86.3344
CP002961	0.726872	0.136564	0.136564	36.496	28.6032
AP012331	0.143653	0.60743	0.248916	64.9419	85.8493
HE983995	0.56513	0.0881764	0.346693	37.0041	29.6365
CP001071	0.48797	0.36015	0.15188	55.7963	66.0814
CP002544	0.601798	0.235325	0.162877	43.6191	45.563
CP004121	0.705898	0.0724482	0.221654	30.0637	18.2077
AE014184	0.322785	0.335443	0.341772	46.4672	42.8274
CP006939	0.35249	0.436782	0.210728	51.2758	57.0034
CP000390	0.216083	0.517505	0.266411	60.9186	73.0138
CP002593	0.0216718	0.869453	0.108875	72.5086	93.2039
CP000386	0.121996	0.436229	0.441774	69.3014	90.7225
CP001098	0.695694	0.117703	0.186603	38.1718	33.8291
CP010803	0.196962	0.634937	0.168101	62.3874	77.9297
CP002546	0.356204	0.339211	0.304585	56.5459	65.0882
AP014583	0.74158	0.0710349	0.187385	32.2568	21.587
CP006734	0.108273	0.622871	0.268856	67.9029	86.2234
AP012333	0.266974	0.470656	0.262371	58.6651	73.9298
CP000812	0.434375	0.415625	0.15	38.7209	34.6101
CP000153	0.622924	0.109635	0.267442	34.5363	25.4108
CP003466	0.272989	0.553161	0.173851	61.5413	75.3123
CP002156	0.333333	0.445854	0.220812	60.1481	70.444
CP002630	0.468591	0.222411	0.308998	67.1614	87.2096
CP003260	0.644092	0.256484	0.0994236	39.0477	36.0725
CP000769	0.0278601	0.598103	0.374037	72.4498	94.6837
AP012051	0.614634	0.153659	0.231707	35.4326	28.7766
CP008876	0.676546	0.217139	0.106314	42.8171	39.8727
CP002432	0.301994	0.507123	0.190883	55.9136	66.8933
CP008889	0.0204082	0.936114	0.0434783	68.8357	89.0331
CP001674	0.512213	0.277572	0.210215	53.9986	62.0443
CP011301	0.198859	0.690297	0.110844	67.0596	85.7926
CP002355	0.698611	0.144444	0.156944	44.1961	45.7708
CP000542	0.0909914	0.784065	0.124943	65.2225	81.7356
CP006866	0.634524	0.335714	0.0297619	47.1834	48.2827
CP002382	0.690583	0.184753	0.124664	55.1216	63.871
AP012044	0.456757	0.431532	0.111712	53.1165	63.1363
CP006696	0.332832	0.516153	0.151014	51.6722	53.8147
AP012050	0.767028	0.0952012	0.137771	35.8489	26.4855
CP002157	0.618719	0.130653	0.250628	36.8806	32.1991
CP003315	0.853333	0.0566667	0.09	26.6717	14.7318
FP929032	0.442366	0.308389	0.249246	57.3831	74.2194
CP002976	0.278468	0.577122	0.14441	59.9005	69.9447
CP002786	0.19063	0.521002	0.288368	61.9612	71.4888
CP002209	0.47409	0.445424	0.0804851	60.265	74.6809
CP001700	0.0881968	0.643549	0.268254	69.9338	90.2243
CP000422	0.757895	0.0491228	0.192982	37.507	29.5928
AE000657	0.532319	0.326996	0.140684	43.5463	47.7914
CP002547	0.557498	0.249496	0.193006	45.5039	48.9685
CP003659	0.565619	0.182202	0.252179	39.4448	30.3608
AP014569	0.267666	0.568522	0.163812	66.1325	83.5025
CP001099	0.33557	0.557886	0.106544	55.7767	68.8413
CP000387	0.659853	0.152085	0.188062	43.373	43.097
AP009510	0.587054	0.229911	0.183036	36.1334	30.6159
CP002584	0.583473	0.135707	0.28082	41.1207	39.6686
CP000393	0.556168	0.16807	0.275762	36.0826	24.8824
CP001968	0.569573	0.200371	0.230056	42.5324	41.532
CP000492	0.382621	0.457603	0.159776	48.5378	50.8412
CP001798	0.46543	0.252389	0.282181	50.8802	53.3539
CP001940	0.472813	0.338849	0.188337	60.2271	74.0837
AP012157	0.738358	0.104177	0.157465	38.527	32.8137
CP006949	0.53322	0.178876	0.287905	46.3787	47.4407
CP001997	0.575663	0.138846	0.285491	45.2303	42.2145
AP011112	0.44664	0.355731	0.197628	43.5755	46.2562
CP006587	0.411916	0.144538	0.443545	62.7319	81.0805
CP000109	0.742466	0.126027	0.131507	43.5389	41.7629
CP007128	0.0793743	0.723638	0.196987	72.3043	94.1527
CP002859	0.564415	0.213678	0.221907	46.9999	51.9792
AP012547	0.214232	0.57078	0.214989	62.7677	79.2915
BX908798	0.707743	0.136314	0.155943	35.6777	26.8448
AM999887	0.562102	0.194268	0.243631	34.335	26.5607
CP000733	0.540786	0.219033	0.240181	42.1222	39.896
CP003789	0.613666	0.202365	0.183968	36.0445	24.9528
CP008804	0.650045	0.204809	0.145147	42.5748	37.6163
CP001820	0.762183	0.0614035	0.176413	39.1753	30.5022
CP001834	0.759944	0.129798	0.110258	35.4517	25.013
CP003945	0.580998	0.186698	0.232304	42.9696	36.9263
CP001607	0.741716	0.0858114	0.172472	42.4164	40.5732
CP004025	0.0548905	0.667445	0.277664	68.6316	89.5605
FP475956	0.197473	0.698803	0.103723	63.2499	77.8864
CP002455	0.7946	0.0665381	0.138862	36.478	30.7001
CP003944	0.578789	0.173587	0.247624	42.0886	35.8301
CP003788	0.0396282	0.760274	0.200098	69.4607	88.5638
CP001821	0.0425331	0.814745	0.142722	72.0029	93.26
CP002131	0.593264	0.247409	0.159326	46.5282	52.005
CP002657	0.135516	0.71335	0.151134	67.9407	88.6686
CP003549	0.571789	0.180299	0.247911	38.5773	29.5165
CP002858	0.553218	0.287129	0.159653	38.5074	36.6906
CP000083	0.684834	0.0646581	0.250508	38.3551	30.2587
CP002045	0.425899	0.372662	0.201439	53.0577	54.7449
CP010327	0.736648	0.036372	0.22698	34.5873	27.1334
CP003415	0.600074	0.234121	0.165805	49.4953	52.6188
FP929054	0.600924	0.251156	0.14792	42.4308	40.6701
CP000685	0.765247	0.0640515	0.170702	34.5816	26.974
CP000849	0.617076	0.14489	0.238034	31.2899	21.2747
CP000875	0.631615	0.0982359	0.270149	50.5899	51.0091
FO203431	0.0197006	0.862096	0.118203	72.8884	94.2675
CP009460	0.50539	0.394693	0.0999171	56.8335	68.08
CP002521	0.088723	0.807629	0.103648	68.6871	88.1732
CP000478	0.118097	0.59898	0.282923	59.6531	74.7423
CP003171	0.442893	0.477157	0.0799492	61.3123	76.9148
CP002292	0.242378	0.45122	0.306402	62.213	76.3786
CP003198	0.482051	0.217094	0.300855	47.7609	52.905
CP001016	0.298731	0.548051	0.153219	57.6658	65.7951
AM236080	0.238882	0.587463	0.173655	61.6568	76.5745
FO203355	0.663569	0.225319	0.111111	54.2048	62.4978
CP004393	0.122346	0.776542	0.101112	65.8326	83.9209
CP002084	0.364207	0.417582	0.21821	55.5068	64.8989
AP012342	0.290323	0.469892	0.239785	49.7642	53.0591
CP003403	0.563688	0.334007	0.102305	52.0322	57.3955
FP929056	0.204159	0.486767	0.309074	63.1379	83.2135
CP003359	0.718568	0.0840966	0.197336	32.5094	19.6001
CP002047	0.0742125	0.738121	0.187667	70.4502	89.8733
CP003563	0.199676	0.566288	0.234036	61.9518	76.5312
CP002899	0.81602	0.0500626	0.133917	36.1037	26.5381
CP000724	0.593013	0.105219	0.301768	36.6877	30.927
CP003946	0.600304	0.106763	0.292933	44.6593	40.8507
AP011529	0.728119	0.111732	0.160149	31.1095	22.2003
CP001823	0.143108	0.410009	0.446883	67.9677	86.9373
CP003985	0.46414	0.309621	0.226239	45.1882	43.4437
CR767821	0.65365	0.10017	0.24618	30.3568	18.5827
FM162591	0.623084	0.239856	0.13706	41.7791	36.6428
CP003984	0.464834	0.311237	0.223929	53.0432	56.9475
AP012035	0.131939	0.735318	0.132743	67.0093	83.6285
CP000282	0.634947	0.0661053	0.298947	46.0074	44.526
CP003947	0.661183	0.112025	0.226792	35.4873	25.949
AP014685	0.190367	0.531193	0.27844	63.7084	81.0837
CP001349	0.102762	0.71162	0.185618	68.4398	86.1363
CP007062	0.784387	0.0613383	0.154275	26.8048	12.9284
AP012551	0.495008	0.328954	0.176038	56.5114	66.6812
CP002683	0.610526	0.165414	0.22406	41.5748	37.3792
CP002046	0.798826	0.0352054	0.165968	34.0664	23.3982
CP004345	0.593603	0.346093	0.0603041	51.1639	55.5889
CP003364	0.237626	0.64174	0.120634	62.2619	76.3294
CP000679	0.653321	0.184713	0.161965	35.5231	30.753
CP002085	0.199163	0.499582	0.301255	65.0541	85.3059
CP000686	0.21055	0.528386	0.261064	60.5629	69.1738
CP000453	0.187139	0.643858	0.169002	66.7716	85.4904
CP003600	0.48503	0.156209	0.358761	45.9863	43.7374
LK028559	0.799331	0.090301	0.110368	31.3219	20.9922
CP002287	0.208532	0.557338	0.23413	65.9498	84.44
HE717023	0.683694	0.14833	0.167976	41.8098	39.0772
CP008796	0.666667	0.140787	0.192547	37.3814	32.098
CP003837	0.590693	0.165262	0.244045	40.5039	35.8348
CP009301	0.674983	0.0256237	0.299393	38.4134	30.2923
CP000319	0.198223	0.516597	0.28518	62.1225	76.3298
CP001013	0.0625343	0.884257	0.053209	68.3963	89.3067
CP002056	0.676796	0.086326	0.236878	42.7009	37.0784
CP000655	0.725437	0.0969044	0.177658	45.0096	40.5952
CP002042	0.321882	0.333084	0.345034	62.2859	77.14
FP929047	0.222872	0.265757	0.511371	64.9256	87.4345
CP003360	0.317128	0.413393	0.269478	50.0408	53.9033
AP013105	0.306364	0.120909	0.572727	63.6792	82.9607
CP003943	0.511695	0.209308	0.278997	42.6988	36.5914
CP008802	0.437756	0.155951	0.406293	61.9198	72.2873
CP001629	0.272109	0.437848	0.290043	58.2331	72.7069
CP000245	0.136324	0.664366	0.19931	69.5872	91.5909
CP002452	0.370186	0.41118	0.218634	54.6478	68.3703
AP009389	0.535747	0.228959	0.235294	53.0725	61.7184
CP001614	0.515695	0.181365	0.30294	50.624	54.4096
CP002453	0.760146	0.0455996	0.194254	33.7499	24.6843
CP001628	0.0244755	0.941725	0.0337995	72.5673	94.3336
CP008803	0.229981	0.498398	0.271621	58.4642	73.0248
CP001364	0.298284	0.367796	0.33392	57.0382	60.6125
FO538765	0.372654	0.411528	0.215818	59.3577	72.2542
CP002876	0.505694	0.267081	0.227226	45.3188	43.7096
AP012554	0.697674	0.153101	0.149225	33.6749	20.7541
CP002725	0.501285	0.232648	0.266067	41.9496	34.2336
CP003349	0.691376	0.0947969	0.213828	37.434	31.7523
CP002902	0.164279	0.710602	0.125119	60.3263	74.0993
CU207211	0.456169	0.386364	0.157468	54.2277	61.4199
CP000481	0.142187	0.6125	0.245312	66.1773	78.5189
AP014521	0.810198	0.0849858	0.104816	26.0019	12.1293
CP002280	0.502666	0.073115	0.424219	53.8859	57.2983
CP006958	0.156876	0.645819	0.197305	67.696	87.6298
CP010848	0.231429	0.558571	0.21	61.0191	69.2869
HF951689	0.391052	0.178128	0.43082	54.8695	59.5206
CP001992	0.431421	0.25187	0.316708	55.305	60.7553
CP009302	0.284932	0.169863	0.545205	63.4806	83.598
CP003607	0.594757	0.173401	0.231842	47.7771	47.5652
CP000859	0.40625	0.355324	0.238426	56.4737	69.1395
AP013066	0.417565	0.361325	0.221109	55.7172	65.7048
CP007139	0.330375	0.229783	0.439842	60.7069	75.0975
FP929050	0.578281	0.219005	0.202715	42.281	42.523
CP001560	0.543295	0.363252	0.093453	55.8045	64.9906
CP006569	0.516129	0.330753	0.153118	57.2586	67.1203
CP002690	0.647196	0.10514	0.247664	34.4603	27.2893
FP476056	0.63102	0.113469	0.25551	42.6285	45.5752
AP012224	0.27252	0.578253	0.149227	64.4879	83.7686
HE804045	0.0580808	0.731061	0.210859	71.4986	92.8182
CR522870	0.457326	0.146515	0.396159	46.6013	47.0906
CP002874	0.816222	0.105502	0.0782757	28.3057	16.4022
CP009706	0.669189	0.142917	0.187894	49.2245	51.3328
CP003203	0.30597	0.307214	0.386816	62.3329	75.0659
CP001825	0.388258	0.140152	0.471591	49.0392	49.3932
CP000285	0.168367	0.679705	0.151927	63.8889	80.2079
CP001819	0.0165706	0.829971	0.153458	71.5846	93.1414
CP000252	0.41	0.436667	0.153333	50.6831	57.4588
CP002479	0.33376	0.313299	0.352941	60.6981	80.3516
CP001616	0.59375	0.285625	0.120625	48.7609	49.4429
CP000509	0.0310016	0.788553	0.180445	71.1908	92.894
CU207366	0.701787	0.0794824	0.218731	36.6746	30.8846
CP002444	0.570281	0.148594	0.281124	50.9788	61.7522
CP001818	0.165854	0.412195	0.421951	63.099	84.862
CP003969	0.0495222	0.718071	0.232407	71.2494	92.3045
AP012027	0.709677	0.0846774	0.205645	36.445	27.8546
CP000284	0.373522	0.383767	0.242711	55.4403	65.1463
CP001429	0.573427	0.230769	0.195804	28.4195	17.8642
CP003558	0.514172	0.159297	0.326531	48.479	48.3528
CP000910	0.398824	0.329412	0.271765	56.2249	60.4548
CP002691	0.490326	0.262152	0.247522	47.4324	52.8786
FP929045	0.509011	0.438012	0.0529765	56.9416	72.3488
CP009129	0.738462	0.132923	0.128615	39.3072	32.7342
CP002901	0.512648	0.243676	0.243676	56.3888	62.7935
CP003389	0.0701096	0.620657	0.309233	69.2993	91.2177
CP006597	0.827039	0.081571	0.0913897	37.6316	29.7422
AL935263	0.628275	0.133455	0.238269	45.2321	45.0489
CP000482	0.218891	0.489253	0.291855	59.2165	74.8579
CP002281	0.701554	0.0839378	0.214508	34.9293	27.5453
CP001785	0.413534	0.328321	0.258145	58.5922	71.2433
CP001034	0.686478	0.124071	0.18945	36.3937	28.1414
CP007445	0.739416	0.101968	0.158617	34.1417	22.9062
AP010946	0.167474	0.714879	0.117647	67.8841	87.4665
CP007451	0.645366	0.111722	0.242912	41.8	41.671
CP000316	0.224723	0.593285	0.181992	62.6189	77.6211
CP002273	0.621635	0.201894	0.176471	47.1258	53.0095
CP009440	0.699717	0.072238	0.228045	32.7752	21.4294
CP006773	0.273152	0.588868	0.137979	62.2997	75.9054
HG530068	0.110239	0.748116	0.141646	65.4556	84.3635
CP002930	0.564698	0.129395	0.305907	49.5052	55.4238
CP003390	0.592957	0.2457	0.161343	44.5034	41.3067
FP929048	0.692935	0.126359	0.180707	31.8015	18.8048
CP004372	0.104818	0.761068	0.134115	65.5555	82.4265
AP009152	0.0345982	0.80692	0.158482	70.3777	92.3896
AP012200	0.699353	0.121767	0.178879	32.3579	20.9851
CP002663	0.407478	0.349176	0.243346	56.5011	64.4779
CP002105	0.743693	0.0837538	0.172553	36.642	27.912
CP001801	0.463215	0.408719	0.128065	54.2428	60.7262
FR872580	0.623252	0.190559	0.186189	38.4824	32.7015
CP009291	0.179471	0.698515	0.122014	63.4199	78.3084
CP001632	0.651576	0.0945837	0.25384	40.2067	37.821
CP001154	0.251713	0.631153	0.117134	61.9438	75.3445
CP000510	0.693056	0.128262	0.178682	40.7693	35.5872
CP007519	0.376791	0.223496	0.399713	59.3019	69.8393
CP003742	0.380201	0.394218	0.22558	55.4497	61.6285
CP001814	0.0574223	0.731444	0.211133	70.5771	91.003
CP001196	0.30348	0.50599	0.190531	62.4942	77.4345
CP000061	0.839335	0.0914127	0.0692521	27.5037	19.163
CP011144	0.0708167	0.707025	0.222159	70.2855	91.953
AP009153	0.157083	0.628331	0.214586	64.245	77.0679
CP000934	0.562039	0.243243	0.194717	52.0891	57.2092
CP003597	0.448736	0.224507	0.326757	44.806	39.8387
FP929061	0.663001	0.122251	0.214748	37.1907	31.7587
CP003346	0.549094	0.234894	0.216012	44.8375	49.0468
CP002514	0.208531	0.531754	0.259716	60.8525	71.3117
CP006772	0.577256	0.192831	0.229913	41.0766	41.1376
CP003178	0.60116	0.154138	0.244702	44.8103	48.1837
CP000471	0.520382	0.251132	0.228485	54.0289	60.0448
CP002528	0.697236	0.0496231	0.253141	37.4946	28.9415
CP007444	0.21328	0.647485	0.139235	64.1023	80.4551
AP010953	0.657414	0.259311	0.0832748	49.9679	52.8371
CP008788	0.601549	0.247096	0.151355	55.6414	65.5226
CP006955	0.75102	0.08	0.16898	40.9867	34.1845
CP003191	0.584098	0.276758	0.139144	46.3053	51.7716
CP001962	0.316901	0.286972	0.396127	64.6986	82.8908
CP001037	0.536127	0.185957	0.277916	42.3487	35.5126
CP007446	0.683916	0.186014	0.13007	41.9827	36.0432
CP003620	0.613533	0.145413	0.241054	40.8859	32.1238
CP001779	0.741284	0.0568807	0.201835	25.7698	12.2489
CP000473	0.319633	0.309443	0.370924	61.5506	75.7662
CP003350	0.124772	0.81619	0.0590383	63.4278	76.6947
CP001221	0.625076	0.244066	0.130858	36.0619	29.4681
FO818637	0.595526	0.261298	0.143177	43.6911	41.7964
CP003422	0.47921	0.279577	0.241213	58.2779	73.3025
CP000103	0.326302	0.436388	0.23731	54.1305	60.4632
CP010310	0.223174	0.675112	0.101714	64.3417	81.1548
CP006566	0.571004	0.31487	0.114126	55.648	66.4716
AP009179	0.574603	0.177778	0.247619	43.9751	46.9376
CP000088	0.162333	0.596533	0.241135	67.5862	84.1146
CP000922	0.668719	0.157635	0.173645	41.3701	37.649
CP002106	0.0992196	0.214047	0.686734	64.4975	84.0602
AP012029	0.553995	0.269535	0.176471	54.7722	61.6209
CP001631	0.106095	0.507901	0.386005	67.4427	82.162
AP009384	0.070291	0.820428	0.109281	67.1376	85.9925
CP002304	0.746208	0.0920121	0.16178	33.5561	22.6857
CP000513	0.728916	0.158635	0.11245	43.5805	40.4805
CP001619	0.457527	0.291693	0.250781	51.6075	62.5672
CP001618	0.0162532	0.826347	0.157399	72.5465	93.4531
CP002305	0.674584	0.175772	0.149644	39.9729	37.9052
CP002339	0.59676	0.116025	0.287215	43.6132	40.0689
CP001630	0.0323847	0.786555	0.18106	72.9992	95.6123
FR872582	0.62103	0.202629	0.176342	41.3125	37.5401
CP003796	0.634845	0.0787589	0.286396	39.2372	31.8029
CP003557	0.615632	0.243041	0.141328	41.5668	43.8955
AP009178	0.592834	0.247557	0.159609	39.3951	36.7311
CP001397	0.641848	0.109239	0.248913	35.5187	27.6678
CP000089	0.362264	0.473585	0.164151	58.731	70.3104
CP002701	0.801858	0.0897833	0.108359	26.5216	12.0156
CP000116	0.224156	0.57523	0.200614	65.2163	84.1122
CP003379	0.384333	0.202932	0.412735	60.3681	73.3352
CP010311	0.300346	0.527336	0.172318	57.0289	67.4886
CP003345	0.740515	0.0779133	0.181572	31.5304	19.6386
FP929062	0.591725	0.212363	0.195912	48.4218	55.6809
FO117623	0.0337785	0.838178	0.128044	72.0306	92.0608
CP001778	0.165712	0.567651	0.266637	67.9954	88.0731
CP002271	0.150046	0.592513	0.257441	66.7003	85.2974
CP003147	0.545746	0.266854	0.1874	52.8511	57.2127
CP007447	0.76125	0.078125	0.160625	32.7111	22.7595
AP006840	0.154784	0.49531	0.349906	68.4784	89.5572
CP003153	0.264185	0.549725	0.186089	65.3171	84.5993
AM902716	0.230803	0.534924	0.234273	65.2845	81.8145
CP009495	0.0729834	0.710627	0.216389	67.1559	84.9617
LN614827	0.623988	0.143219	0.232794	38.1261	30.5054
HG934468	0.446931	0.197834	0.355235	45.6175	49.6345
AP010968	0.0372233	0.813548	0.149229	73.7992	95.5541
CP001998	0.396184	0.189113	0.414703	53.377	60.3012
CP001032	0.156134	0.538696	0.305171	64.9051	81.995
AP011121	0.573625	0.330097	0.0962783	53.2641	53.0313
CP003382	0.233483	0.674692	0.0918253	63.659	77.948
CP009122	0.249745	0.541369	0.208887	63.6615	77.9592
CP000884	0.1294	0.737513	0.133087	66.3314	84.6281
AM743169	0.185669	0.679585	0.134745	66.3826	83.8337
CP004348	0.690909	0.12987	0.179221	46.0056	43.4163
CP001230	0.563725	0.227941	0.208333	36.8769	31.7909
CP000927	0.160756	0.398345	0.440898	67.7929	87.924
CP003590	0.529305	0.192475	0.27822	45.5991	42.9535
CP009056	0.756857	0.0800593	0.163084	34.5092	23.4578
CP007053	0.230833	0.635687	0.13348	63.3653	78.4889
CP001807	0.24322	0.603675	0.153106	64.4499	80.3107
CP001185	0.710177	0.123894	0.165929	30.7564	20.1294
CP000264	0.259956	0.485619	0.254425	62.3185	75.7869
CP001634	0.473244	0.362876	0.16388	41.1032	40.3486
CP001146	0.702079	0.120092	0.177829	33.7252	25.0856
CP003989	0.107831	0.700602	0.191566	65.8941	82.1939
CP001147	0.597087	0.206311	0.196602	34.0764	24.781
AP009380	0.505304	0.280617	0.214079	48.7152	54.008
CP003778	0.213227	0.627138	0.159635	64.3767	79.3744
AP012978	0.109325	0.756699	0.133976	64.7387	82.7983
CP003787	0.717593	0.05	0.232407	35.5274	29.1334
CP003546	0.49771	0.271756	0.230534	45.4411	44.7631
CP002116	0.444283	0.241078	0.314639	47.5411	50.0984
HG315671	0.798678	0.0411795	0.160142	34.0389	24.4613
CP002102	0.116692	0.591963	0.291345	68.3404	87.4849
CP003591	0.273177	0.175518	0.551305	58.6317	69.7594
CP004349	0.810508	0.0180879	0.171404	30.96	19.0612
CP002738	0.531795	0.270372	0.197833	50.5561	57.1198
FP565814	0.163009	0.344201	0.49279	65.9278	83.9123
CP005094	0.116971	0.732752	0.150278	64.9485	82.5339
HE999757	0.738934	0.0895372	0.171529	34.7647	24.4461
CP003156	0.578467	0.109489	0.312044	40.2597	36.6972
CP001999	0.781963	0.0673516	0.150685	28.6235	15.234
CP003630	0.483955	0.2395	0.276546	46.6067	44.6307
CP001769	0.539379	0.20432	0.256301	50.2416	55.9477
CP002512	0.696242	0.0469729	0.256785	42.606	41.2071
CP007481	0.329519	0.311213	0.359268	41.9347	40.3333
AM494475	0.640835	0.131148	0.228018	30.5894	20.9669
CP001966	0.112583	0.639546	0.247871	68.1573	85.6237
LN614830	0.583168	0.174288	0.242545	40.2096	34.5867
CP003801	0.74477	0.0920502	0.16318	33.7383	24.564
CP003183	0.290698	0.625323	0.0839793	58.6736	64.8893
CP001958	0.146744	0.65792	0.195335	66.3123	82.9669
CP000449	0.137097	0.542522	0.320381	62.752	75.706
CP003154	0.273148	0.540741	0.186111	62.0193	75.5438
CP004388	0.4	0.433482	0.166518	55.1057	60.9209
AM889285	0.161218	0.65899	0.179792	65.5928	80.998
CP000850	0.0566868	0.752889	0.190424	68.8907	85.2659
CP003418	0.628462	0.208462	0.163077	34.3432	26.0401
CP002048	0.355526	0.323569	0.320905	50.8782	56.9983
AP014648	0.2185	0.289148	0.492353	62.3929	78.1785
CP000930	0.423599	0.33871	0.237691	56.7859	69.1175
CP003587	0.278908	0.395119	0.325973	59.9287	71.4654
CP002666	0.00747508	0.931063	0.0614618	73.944	95.8623
CP003236	0.0631313	0.878788	0.0580808	67.7847	84.6129
HG322949	0.485394	0.401361	0.113245	60.4806	75.65
CP007044	0.556889	0.297601	0.145511	50.8491	54.7201
CP001804	0.0903166	0.68622	0.223464	68.6731	88.3424
CP001810	0.57244	0.358661	0.0688989	41.0588	37.8167
CP003949	0.0858175	0.670732	0.243451	66.8259	84.0175
CP000267	0.253171	0.54135	0.205479	59.9587	72.4188
CP009257	0.813531	0.0710359	0.115433	39.1071	30.0566
CP001145	0.484594	0.22409	0.291317	44.5474	44.1334
CP003746	0.425266	0.427767	0.146967	55.4489	64.4145
CP010049	0.683168	0.143564	0.173267	29.9907	17.0696
CP006617	0.380417	0.197432	0.422151	42.0719	38.0973
CP007051	0.679666	0.144847	0.175487	32.5028	23.503
CP002667	0.743061	0.101507	0.155432	39.9257	34.3564
CP003592	0.446748	0.127236	0.426016	47.9651	48.9762
AP012204	0.0485377	0.74051	0.210952	67.0032	83.6327
CP002049	0.263495	0.226898	0.509607	67.4891	86.3969
CP000879	0.612342	0.226266	0.161392	34.0971	28.3842
CP003155	0.438806	0.261194	0.3	46.2898	49.7946
CP000448	0.538259	0.166227	0.295515	45.0126	45.9721
CP009450	0.501946	0.316472	0.181582	58.5824	72.3757
AP009552	0.51229	0.217853	0.269858	42.5266	38.9972
CP001965	0.325908	0.455446	0.218647	57.0611	70.3897
CP001080	0.572438	0.250883	0.176678	31.799	22.7607
CP006704	0.241544	0.607211	0.151244	62.1617	76.408
CP003495	0.0713606	0.82588	0.102759	66.6737	83.8984
AE015928	0.643397	0.189277	0.167326	43.4367	44.6454
CP007142	0.469928	0.366304	0.163768	47.0639	48.6476
CP011052	0.55163	0.235507	0.212862	54.2369	58.7721
CP002006	0.704603	0.145607	0.149791	48.5963	55.7409
CP009621	0.608972	0.0942056	0.296822	47.7368	51.7549
CP011132	0.623188	0.278104	0.0987074	53.2682	60.2835
CP002628	0.109756	0.539911	0.350333	59.945	73.6238
AP014821	0.691696	0.0961462	0.212157	34.1603	23.2713
AE016825	0.272232	0.590744	0.137024	64.7132	84.0625
CP001686	0.0290635	0.913886	0.0570506	70.7785	92.0164
CP006664	0.466794	0.346393	0.186813	57.7422	69.8105
CP002364	0.324407	0.537432	0.138162	58.0646	72.0792
CP001678	0.567155	0.131763	0.301082	45.4105	39.02
CP002417	0.138468	0.688243	0.17329	66.3314	86.0783
CP001650	0.69883	0.0935673	0.207602	36.275	30.7786
CP006842	0.117871	0.554183	0.327947	64.4696	79.2505
CP002629	0.468379	0.30303	0.22859	53.3415	61.1589
CP000758	0.394647	0.442004	0.163349	56.7291	64.2449
CP002198	0.669109	0.123732	0.207159	40.7144	33.7246
CP002991	0.673448	0.165953	0.1606	34.3287	26.045
CP002985	0.35443	0.454852	0.190717	55.123	61.3767
CP011047	0.610342	0.322715	0.0669437	56.0754	65.8305
CP000360	0.369535	0.210308	0.420156	58.6973	72.0579
AP014565	0.634488	0.249175	0.116337	51.4141	56.5411
AP007255	0.213041	0.519045	0.267915	65.2432	83.6855
CP003870	0.575737	0.200137	0.224126	44.2984	46.2083
CP001726	0.304623	0.219126	0.476251	64.199	85.2374
CP003119	0.050995	0.791045	0.15796	66.865	83.4702
CP001281	0.104221	0.780094	0.115685	68.217	89.0174
CP007155	0.0570071	0.754949	0.188044	70.1436	90.9135
CP002039	0.226261	0.665801	0.107938	63.5203	81.4363
CP002987	0.661274	0.149646	0.18908	39.801	36.9877
CP002159	0.519019	0.264582	0.216399	51.9906	57.5791
FO082060	0.499059	0.314205	0.186736	48.2618	52.5286
CP007035	0.57409	0.191508	0.234402	45.2688	48.3271
CP001322	0.488665	0.260885	0.25045	54.626	67.7887
CP002171	0.638454	0.173873	0.187672	34.1277	27.566
CP001685	0.757358	0.0531228	0.189519	30.3161	20.9696
CP001875	0.545685	0.333122	0.121193	53.371	59.337
CP010978	0.646318	0.145364	0.208317	39.3526	32.8931
CP003051	0.118067	0.650741	0.231192	64.8613	81.9699
CP001108	0.347021	0.486312	0.166667	50.1065	54.1894
BA000028	0.740574	0.0844119	0.175014	35.7515	25.7747
CP002400	0.41789	0.470999	0.111111	55.4082	67.3957
HF571988	0.61825	0.214734	0.167015	47.2559	46.6104
CP001874	0.0324544	0.851927	0.115619	71.9095	94.1559
CP005384	0.683104	0.113985	0.20291	40.0183	33.1335
CP001684	0.4265	0.112063	0.461437	60.1219	77.8143
CP001848	0.416073	0.131238	0.45269	57.4841	65.2757
CP007034	0.582524	0.276699	0.140777	52.3403	65.2177
CP002158	0.637744	0.0932755	0.26898	49.0786	56.6726
CP002831	0.537307	0.0605096	0.402184	46.4634	48.1847
CP002825	0.84941	0.0208189	0.129771	31.225	18.6952
CP000613	0.0559662	0.819958	0.124076	70.1628	90.0706
FQ859181	0.324553	0.450141	0.225306	59.0427	69.6801
CP002038	0.504445	0.384651	0.110903	56.0187	66.5939
CP005964	0.603834	0.178914	0.217252	46.723	45.8281
CP001280	0.209635	0.527792	0.262573	62.9316	76.5214
CP000820	0.0680374	0.748037	0.183925	70.5991	87.9687
CP000377	0.285106	0.587842	0.127052	60.4511	71.5476
CP000411	0.591327	0.253614	0.155059	37.6758	33.8762
CP001055	0.795973	0.0442953	0.159732	39.973	37.7448
CP003642	0.523194	0.199493	0.277313	42.8782	37.6278
CP003130	0.374955	0.210621	0.414424	58.3112	69.1802
CP002548	0.831382	0.107728	0.0608899	27.5334	20.9474
CP001096	0.252704	0.544701	0.202596	64.954	83.049
CP000388	0.612479	0.123974	0.263547	45.1012	43.8121
CP001928	0.500885	0.261947	0.237168	42.9261	42.4232
AP006628	0.793981	0.104167	0.101852	28.5936	20.223
CP003108	0.61413	0.171584	0.214286	42.5103	40.3559
CP001737	0.059243	0.810752	0.130005	70.4548	90.5228
CP003646	0.521518	0.172145	0.306337	43.8471	36.93
CP003493	0.0386831	0.853498	0.107819	68.3973	88.9864
CP002955	0.648443	0.160753	0.190804	38.3477	35.3267
CP000830	0.152146	0.723667	0.124187	65.8715	84.1074
CP006272	0.0969977	0.741339	0.161663	69.9033	89.6468
CP002028	0.612693	0.164361	0.222945	45.3348	47.2983
CP003281	0.626481	0.206079	0.167439	37.1645	32.3677
CP002835	0.668412	0.191972	0.139616	43.658	44.0329
CP002606	0.628205	0.169872	0.201923	37.205	34.9677
AM180252	0.689655	0.0914543	0.218891	34.5222	18.4821
CP007030	0.675595	0.138393	0.186012	45.3157	42.7884
CP003915	0.419811	0.392367	0.187822	54.7104	60.186
AP009484	0.728717	0.077185	0.194098	37.1593	30.7514
CP001643	0.00955882	0.940441	0.05	71.6605	93.4514
CP003732	0.421844	0.329659	0.248497	53.8705	63.1591
CP001130	0.66482	0.177285	0.157895	35.1911	29.3134
BA000039	0.348466	0.245399	0.406135	53.5508	57.3732
CP001681	0.68091	0.122087	0.197003	41.764	41.2561
CP010954	0.178082	0.636986	0.184932	64.9034	80.9154
CP003096	0.496269	0.208955	0.294776	47.1626	50.948
AE017282	0.118598	0.724169	0.157233	62.9568	78.4555
CP000038	0.712569	0.213031	0.0743993	51.058	54.8084
CP007031	0.0770308	0.807423	0.115546	67.3679	86.4077
CP003257	0.806931	0.122112	0.0709571	28.8808	18.0589
AM260479	0.203424	0.632931	0.163646	66.3873	85.4219
HF563609	0.630725	0.160305	0.208969	37.9733	32.4548
CP003280	0.666476	0.1127	0.220824	36.6584	30.6766
HE956757	0.239881	0.488095	0.272024	63.1637	77.206
CP000158	0.222826	0.589674	0.1875	62.2012	74.5871
AM260525	0.640212	0.197531	0.162257	39.7461	29.8698
FP929038	0.624143	0.164997	0.210859	43.0548	43.1183
AP012338	0.0545221	0.805003	0.140475	72.0468	94.3962
AP012304	0.216216	0.648649	0.135135	64.4785	82.0303
CP001736	0.043015	0.791634	0.165351	70.407	91.335
CP003653	0.685821	0.117307	0.196872	36.6975	23.9307
CP001722	0.63253	0.199799	0.167671	47.5445	45.2089
CP000414	0.712381	0.155238	0.132381	37.8444	30.2734
CP010820	0.74443	0.0870114	0.168558	37.6679	29.6437
CP011280	0.616667	0.102778	0.280556	28.0732	16.2524
CP001087	0.438135	0.336565	0.2253	48.3189	53.0238
CP003876	0.0781662	0.69657	0.225264	68.0556	85.4472
CP001708	0.698192	0.0570236	0.244784	35.8243	30.9456
CP001734	0.320548	0.423973	0.255479	57.4414	68.2693
HF680312	0.627497	0.195652	0.176851	46.6514	44.6691
CP006265	0.667329	0.0913605	0.241311	43.7103	39.6966
CP002017	0.283404	0.541277	0.175319	58.5994	69.276
CP000628	0.29418	0.516818	0.189002	60.6671	74.8729
FO203503	0.580066	0.266887	0.153047	41.6204	40.8167
CP000774	0.194245	0.582734	0.223022	62.5771	77.0096
CP003255	0.320046	0.570768	0.109185	61.0633	78.4074
CP001867	0.0195369	0.848046	0.132417	73.0203	93.6272
CP005383	0.736673	0.0667951	0.196532	41.2504	36.8754
CP001683	0.0784148	0.79511	0.126476	67.1699	84.2718
AP008955	0.596864	0.165157	0.237979	46.8662	49.4676
CP002361	0.186161	0.436573	0.377265	68.8848	92.2234
CP000238	0.7411	0.0744337	0.184466	34.0386	19.6811
CP002349	0.629225	0.176441	0.194334	35.7451	30.0335
BA000012	0.179664	0.550839	0.269497	62.7434	78.7194
CP002360	0.527567	0.238593	0.23384	43.1043	43.2243
HG938353	0.257329	0.58027	0.162401	61.7188	77.0633
CP001682	0.512968	0.092219	0.394813	50.7052	49.6211
CP002638	0.0829608	0.774466	0.142573	70.4315	89.636
CP000749	0.653736	0.121274	0.22499	43.1407	38.1794
CP003532	0.299007	0.408189	0.292804	45.6144	48.9914
CP002162	0.0513308	0.839354	0.109316	72.4349	92.9221
CP003283	0.778383	0.0535877	0.168029	37.6731	35.1361
CP009962	0.460196	0.368957	0.170847	56.5459	66.7944
AP012273	0.231193	0.588991	0.179817	55.5978	64.8331
CP007152	0.331953	0.481065	0.186982	56.471	66.3124
CP001279	0.769231	0.120192	0.110577	34.1025	26.9993
CP001721	0.629575	0.0439239	0.326501	45.738	41.3354
CP004856	0.682115	0.178847	0.139037	42.9627	42.7383

## Sheet: Archaea data for Fig 2 and 3
Accession	TAA	TGA	TAG	Mean_GC	Mean_GC3
GCF_000327505	0.345419	0.515491	0.13909	44.5046	48.637
GCF_002025255	0.156206	0.543028	0.300767	67.3189	86.93
GCF_000235565	0.110484	0.680242	0.209274	61.5253	80.8477
GCF_000193375	0.238139	0.353293	0.408567	59.9988	78.3489
GCF_001989615	0.156412	0.620734	0.222854	66.1934	84.6788
GCF_000015765	0.494438	0.434928	0.070634	50.996	57.2351
GCF_001886955	0.204887	0.56109	0.234023	64.2184	79.958
GCF_004799685	0.137141	0.642384	0.220475	66.5459	85.1912
GCF_000011205	0.544295	0.285074	0.170631	33.3121	25.4855
GCF_002355635	0.16944	0.609847	0.220713	66.7651	85.2396
GCF_000015805	0.320125	0.288958	0.390917	57.4227	70.5995
GCF_000969985	0.564096	0.386897	0.049007	41.7365	39.2163
GCF_000190315	0.492213	0.294262	0.213525	42.9828	44.2327
GCF_005155585	0.18664	0.590701	0.222659	66.3513	85.0099
GCF_016906025	0.245439	0.542496	0.212065	65.0501	82.5982
GCF_000698785	0.289691	0.336082	0.374227	53.7079	66.1719
GCF_000226975	0.224988	0.557683	0.217329	65.9831	83.8841
GCF_000008265	0.59468	0.297023	0.108296	36.9467	36.6689
GCF_000328665	0.422796	0.48479	0.0924143	42.9272	41.4768
GCF_003430805	0.23264	0.577141	0.190219	63.1112	77.3744
GCF_000223395	0.300308	0.299281	0.400411	54.9725	61.7104
GCF_902387285	0.135635	0.844636	0.0197287	56.4839	74.8801
GCF_000230715	0.229138	0.530432	0.24043	62.9145	76.8767
GCF_014876775	0.253664	0.284667	0.461669	54.3638	64.5493
GCF_000012545	0.711427	0.104584	0.18399	29.0903	13.492
GCF_000517625	0.288748	0.50493	0.206321	61.8499	75.5961
GCF_004799645	0.284353	0.510836	0.204811	61.3388	73.4106
GCF_000213215	0.533884	0.304545	0.16157	34.3163	27.9616
GCF_000186365	0.196165	0.360619	0.443215	53.2564	63.5213
GCF_003852155	0.510723	0.295165	0.194111	36.1303	32.4289
GCF_009729035	0.467108	0.351633	0.181259	37.9524	35.4872
GCF_000092465	0.52887	0.208845	0.262285	37.0251	30.7044
GCF_000015825	0.224623	0.609458	0.165919	62.7489	80.893
GCF_000214415	0.752803	0.144058	0.103139	33.281	27.5136
GCF_000011005	0.453581	0.337533	0.208886	56.8657	75.3049
GCF_014969745	0.214213	0.596115	0.189673	66.8111	86.291
GCF_000281695	0.264634	0.524095	0.211271	64.729	80.7591
GCF_004803735	0.14864	0.586405	0.264955	66.2466	84.2838
GCF_000317795	0.673064	0.199206	0.12773	30.5797	20.1973
GCF_013401515	0.154265	0.590521	0.255213	67.8525	88.312
GCF_000025625	0.252542	0.51138	0.236077	61.8646	74.5165
GCF_000011185	0.446675	0.384567	0.168758	40.8534	41.0753
GCF_000258425	0.492999	0.341931	0.16507	38.1628	35.4849
GCF_004114375	0.153099	0.637818	0.209083	66.7817	84.1196
GCF_000217715	0.294902	0.485231	0.219867	65.9397	84.5881
GCF_000018465	0.498165	0.233351	0.268485	34.4	23.2264
GCF_000092185	0.346895	0.331192	0.321913	46.9026	52.8267
GCF_005310945	0.268789	0.493059	0.238152	62.0561	74.7384
GCF_000211475	0.29173	0.503805	0.204465	42.8115	44.4408
GCF_003967175	0.234191	0.512429	0.25338	51.6328	60.8412
GCF_000196895	0.210111	0.518431	0.271459	63.7512	79.1809
GCF_002945325	0.846239	0.079646	0.074115	33.653	25.3567
GCF_000470655	0.170661	0.638601	0.190738	63.4437	78.6097
GCF_000725425	0.284845	0.517993	0.197162	43.2914	45.7112
GCF_013340765	0.0954774	0.655779	0.248744	62.5468	81.279
GCF_013415885	0.118361	0.683379	0.19826	68.1979	88.094
GCF_900083515	0.42141	0.420888	0.157702	38.2259	35.4213
GCF_009917665	0.292281	0.459137	0.248581	49.4786	54.6244
GCF_000006805	0.237519	0.486006	0.276475	66.5335	84.602
GCF_002906575	0.14683	0.672393	0.180777	66.4091	84.037
GCF_003342675	0.173924	0.543416	0.28266	66.9297	84.8414
GCF_000015145	0.259026	0.160458	0.580516	53.7708	58.0524
GCF_003201675	0.358393	0.427605	0.214002	44.558	49.1311
GCF_000204415	0.251521	0.483435	0.265044	51.9163	60.8006
GCF_001481685	0.44259	0.339786	0.217623	44.8601	48.2969
GCF_018502485	0.523679	0.382514	0.0938069	43.0359	38.22
GCF_000025505	0.364534	0.474724	0.160742	44.3102	49.6481
GCF_004799665	0.15532	0.576186	0.268494	64.4146	80.8821
GCF_002813085	0.655213	0.145603	0.199185	32.1652	20.7781
GCF_000166095	0.508772	0.308162	0.183066	31.4742	18.9214
GCF_000196655	0.67173	0.312658	0.0156118	37.3382	30.5004
GCF_004087835	0.216193	0.505804	0.278003	64.8184	81.8829
GCF_000591035	0.225569	0.232329	0.542102	56.9811	67.2945
GCF_008326425	0.375828	0.423002	0.20117	43.3351	47.753
GCF_000970325	0.438398	0.554201	0.00740096	45.2681	46.4093
GCF_000403645	0.152887	0.628281	0.218832	67.0499	85.5589
GCF_000026045	0.20457	0.482328	0.313102	63.7709	77.3688
GCF_000327485	0.366995	0.538353	0.0946517	56.1287	68.5027
GCF_000018305	0.531327	0.277257	0.191416	43.7197	44.9696
GCF_017357405	0.164971	0.612687	0.222342	64.2306	80.5275
GCF_000179575	0.83671	0.0963781	0.0669122	31.1967	23.0703
GCF_001006045	0.234537	0.597229	0.168234	53.4025	69.6124
GCF_001592435	0.192308	0.670611	0.137081	52.3062	65.0815
GCF_003721175	0.180578	0.509045	0.310378	68.945	89.8198
GCF_000009185	0.36126	0.47261	0.16613	49.2165	43.0455
GCF_001412615	0.295432	0.16861	0.535957	54.2409	58.0936
GCF_000734035	0.331034	0.513027	0.155939	48.378	56.8284
GCF_000025865	0.480539	0.510479	0.00898204	43.2445	40.8142
GCF_001305655	0.211879	0.600177	0.187943	63.4739	78.7893
GCF_000021965	0.23504	0.639149	0.125811	56.3524	68.0181
GCF_000217995	0.463268	0.484258	0.0524738	40.1278	34.222
GCF_010692885	0.282038	0.523312	0.19465	60.6202	71.8398
GCF_007833275	0.262936	0.37524	0.361824	67.0744	86.6114
GCF_000025525	0.743743	0.145267	0.11099	32.3504	25.9286
GCF_000152265	0.596103	0.288046	0.11585	37.281	35.2151
GCF_000147875	0.424112	0.470039	0.105849	48.2499	54.469
GCF_000328685	0.177179	0.525632	0.297189	65.6296	83.2567
GCF_003351865	0.706596	0.117513	0.175891	38.2005	37.0824
GCF_018141185	0.647637	0.195133	0.15723	37.7684	31.9034
GCF_013407385	0.529877	0.211852	0.258272	33.2225	22.8875
GCF_002215445	0.47431	0.341826	0.183864	37.1462	33.8169
GCF_002952775	0.161728	0.648765	0.189506	63.8403	79.064
GCF_013388255	0.426778	0.467478	0.105744	45.1348	46.4921
GCF_000144915	0.270107	0.506032	0.223861	57.4842	72.9387
GCF_000264495	0.192389	0.384073	0.423538	55.7637	72.1467
GCF_000007185	0.223219	0.582726	0.194055	61.1349	75.2003

## Sheet: Eukaryote data for Fig 2 and 3
Accession	TAA	TGA	TAG	Mean_GC	Mean_GC3
Schizosaccharomyces_pombe	0.589734	0.201828	0.208439	39.9817	33.6984
Gallus_gallus	0.305361	0.471049	0.22359	51.8706	57.7387
Strix_occidentalis_caurina	0.337601	0.443861	0.218538	51.0581	56.8952
Brassica_napus	0.349679	0.43383	0.216491	46.1142	46.8665
Drosophila_melanogaster	0.403212	0.255497	0.341292	53.989	64.9804
Ictalurus_punctatus	0.341432	0.465036	0.193532	51.0869	58.3373
Naegleria_gruberi_gca_000004985	0.77381	0.116121	0.110069	34.5997	27.8161
Bos_taurus	0.27403	0.499005	0.226965	53.4213	61.4035
Dictyostelium_discoideum	0.879046	0.0594105	0.0615431	27.776	15.0769
Homo_sapiens	0.269198	0.521202	0.2096	52.6268	58.7436
Toxoplasma_gondii	0.260385	0.471237	0.268378	56.2186	59.6524
Mus_musculus	0.272411	0.502166	0.225423	51.7988	58.3173
Apis_mellifera	0.527854	0.314323	0.157823	41.0518	36.403
Neurospora_crassa	0.295597	0.405568	0.298835	56.2267	65.5758
Trypanosoma_brucei	0.352208	0.367422	0.280371	50.2946	51.3917
Dicentrarchus_labrax	0.303809	0.475382	0.220809	52.5674	62.2627
Zea_mays	0.202861	0.49862	0.298519	55.8764	62.577
Heliconius_melpomene	0.53039	0.266286	0.203324	43.3021	40.8402
Caenorhabditis_elegans	0.502594	0.318217	0.179189	43.6291	41.2876
Emiliania_huxleyi	0.121484	0.57837	0.300146	68.6653	84.3074
Struthio_camelus_australis	0.352105	0.423772	0.224122	47.5256	49.8009
Entamoeba_histolytica	0.782274	0.160489	0.0572365	28.7124	14.3107
Anopheles_gambiae	0.448248	0.277294	0.274458	55.6869	68.361
Leishmania_major	0.204619	0.428846	0.366534	61.5148	75.0599
Octopus_bimaculoides	0.442948	0.368881	0.188171	40.0107	37.5544
Danio_rerio	0.341081	0.480611	0.178307	49.7348	55.2033
Amphiprion_percula	0.29719	0.493316	0.209495	52.6578	61.8422
Salmo_salar	0.280304	0.467064	0.252632	53.7208	64.8706
Aphanomyces_astaci_gca_002197585	0.434957	0.247693	0.31735	57.6768	72.0629
Peronospora_effusa_gca_003704535	0.401961	0.276144	0.321895	49.7185	52.8796
Phytophthora_infestans	0.425532	0.255319	0.319149	54.4887	61.8846
Giardia_lamblia	0.307891	0.345647	0.346462	50.6843	54.6117
Albugo_laibachii	0.311961	0.417373	0.270666	45.6123	45.8543
Arabidopsis_thaliana	0.364559	0.430353	0.205088	44.2628	42.1447
Bigelowiella_natans	0.319308	0.389272	0.29142	48.738	51.6543
Plasmodium_falciparum	0.692796	0.20866	0.0985442	25.0396	18.111
Saccharomyces_cerevisiae	0.475455	0.295606	0.228939	40.3101	39.4915
Cyclospora_cayetanensis_gca_000769155	0.274993	0.383794	0.341213	55.8984	58.0586
Aureococcus_anophagefferens_gca_000186865	0.3083	0.292126	0.399574	69.6089	90.8319
Angomonas_deanei_gca_000442575	0.542166	0.243298	0.214537	55.0312	68.3491
Ostreococcus_lucimarinus	0.25342	0.385261	0.361318	60.4426	73.8657
Cyanistes_caeruleus	0.321685	0.469529	0.208787	50.4791	56.337
Daphnia_pulex	0.478276	0.329177	0.192547	46.8567	47.7298
Chelonoidis_abingdonii	0.344968	0.420484	0.234548	50.0626	55.141
Helianthus_annuus	0.364653	0.385838	0.24951	43.6393	42.6144
Guillardia_theta	0.205756	0.581585	0.212659	54.397	65.2034
Oryza_sativa	0.239238	0.473374	0.287388	56.7983	64.4028
Serinus_canaria	0.30567	0.479286	0.215045	51.5115	58.5834
Podarcis_muralis	0.329662	0.445487	0.224851	50.2493	55.7265
Babesia_ovata_gca_002897235	0.347247	0.434904	0.217849	52.1502	59.2997

## Sheet: Human data for Fig 2 and 3
Gene bin	Mean_GC3	Mean_TAA	Mean_TGA	Mean_TAG
1	32.9105	0.446094	0.383305	0.170601
2	39.9914	0.386272	0.431666	0.182062
3	45.7238	0.350736	0.458927	0.190337
4	51.1561	0.326275	0.468784	0.204941
5	56.6799	0.265985	0.511387	0.222628
6	61.6886	0.274716	0.530734	0.19455
7	66.4152	0.205359	0.587942	0.206699
8	71.3489	0.179915	0.587462	0.232623
9	76.5316	0.148856	0.633033	0.218111
10	83.9686	0.122201	0.599684	0.278116

## Sheet: Underlying data for Fig 4
Gene bin	Canonical stop site			5' UTR trinucleotides			3' UTR trinucleotides
	TAA_freq	TGA_freq	TAG_freq	Mean_TAA_frequency	Mean_TGA_frequency	Mean_TAG_frequency	Mean_TAA_frequency	Mean_TGA_frequency	Mean_TAG_frequency
1	0.423439	0.389282	0.187279	0.259742	0.469147	0.27111	0.439485	0.35916	0.201355
2	0.384882	0.395268	0.21985	0.239457	0.494718	0.265825	0.420955	0.375084	0.203961
3	0.388077	0.420807	0.191116	0.243349	0.48964	0.267011	0.401332	0.388813	0.209855
4	0.361949	0.432135	0.205916	0.227324	0.505634	0.267042	0.380874	0.407974	0.211152
5	0.326591	0.455086	0.218322	0.216539	0.526872	0.25659	0.363828	0.431268	0.204904
6	0.265343	0.5	0.234657	0.200606	0.538688	0.260706	0.326275	0.468222	0.205503
7	0.203993	0.549595	0.246413	0.176413	0.551073	0.272514	0.301653	0.489233	0.209114
8	0.163342	0.576683	0.259975	0.160122	0.576353	0.263525	0.293105	0.497433	0.209462
9	0.135985	0.62925	0.234766	0.160122	0.58117	0.272532	0.293105	0.525627	0.204524
10	0.126628	0.591172	0.2822	0.12884	0.61961	0.25155	0.279094	0.52959	0.191316

## Sheet: Underlying data for Fig 6
Bin	Mean GC of surrounding 10kb	TAA->TGA rate	TGA->TAA rate	TAA->TAG rate	TAG->TAA rate
1	33.5076	0.180412	0.218143	0.164948	0.208431
2	35.6163	0.195736	0.230599	0.186047	0.167038
3	36.9351	0.202703	0.218818	0.137066	0.2
4	38.1266	0.178998	0.230769	0.145585	0.248663
5	39.3113	0.199495	0.239808	0.159091	0.20603
6	40.6202	0.221333	0.253521	0.165333	0.159892
7	42.1874	0.170157	0.256281	0.151832	0.21118
8	44.2269	0.14841	0.274194	0.204947	0.210826
9	47.2495	0.188755	0.287425	0.144578	0.216216
10	53.833	0.188525	0.267925	0.213115	0.20339
